# Supplementary material for: Comparison of metagenomic next-generation sequencing and blood culture for diagnosis of bloodstream infections
Source: Front Cell Infect Microbiol. 2024 Jan 24;14:1338861. doi: 10.3389/fcimb.2024.1338861 (PMC10847245; doi:10.3389/fcimb.2024.1338861)
Supplement: Supplementary file 1 [file DataSheet_1.xlsx]

## Sheet: Sheet1
Supplementary Material Table S1. False positive results from blood culture
patientID	Gender	Disease	age	admission_date	discharge_date	hosptial_days	sampling_date	sampleID	sample_type	blood_culture_results	Classification	Time_to_Positivity (h)	bottles_to_positivity	mNGS_reads
P19	female	AP	50	2023-03-20	2023-05-18	59	2023-05-16	B23	blood	Staphylococcus hominis	Gram-positive coccus	33	1	0
P22	male	AP	58	2023-04-01	2023-06-19	79	2023-04-25	B26	blood	Staphylococcus warneri	Gram-positive coccus	35	1	0
P23	male	Chronic renal insufficiency	44	2023-04-25	2023-05-08	13	2023-04-25	B27	blood	Staphylococcus haemolyticus	Gram-positive coccus	17	1	0
P10	female	intestinal fistula	48	2023-04-26	2023-05-15	19	2023-04-28	B30	blood	Enterococcus	Gram-positive coccus	11	1	0
P26	female	Crohn's disease	68	2023-04-27	2023-05-26	29	2023-05-03	B32	blood	Enterococcus	Gram-positive coccus	46	1	0
P27	male	multiple organ damage	70	2023-04-29	2023-05-14	15	2023-05-04	B34	blood	Staphylococcus epidermidis	Gram-positive coccus	28	1	0
P28	female	Tremor	88	2023-05-09	2023-05-16	7	2023-05-06	B36	blood	Staphylococcus caprae	Gram-positive coccus	23	1	0
P29	male	SAP	40	2023-05-05	2023-06-20	46	2023-05-10	B37	blood	Staphylococcus epidermidis	Gram-positive coccus	14	1	0
P30	male	SAP	47	2023-05-09	2023-06-02	24	2023-05-10	B38	blood	Staphylococcus epidermidis	Gram-positive coccus	28	1	0
P31	female	AP	38	2023-03-08	2023-05-16	69	2023-05-11	B39	blood	Staphylococcus epidermidis	Gram-positive coccus	25	1	0
P32	male	SAP	34	2023-05-13	2023-05-18	5	2023-05-14	B40	blood	Staphylococcus epidermidis	Gram-positive coccus	50	1	0
P33	male	intestinal fistula	55	2023-05-15	2023-08-15	92	2023-05-16	B41	blood	Staphylococcus cohni	Gram-positive coccus	43	1	0
P29	male	SAP	40	2023-05-05	2023-06-20	46	2023-05-17	B42	blood	Staphylococcus epidermidis	Gram-positive coccus	21	2	0
P30	male	SAP	47	2023-05-09	2023-06-02	24	2023-05-17	B43	blood	Staphylococcus hominis	Gram-positive coccus	21	2	0
